# Supplementary material for: Exome-based gene panel analysis in a cohort of acute juvenile ischemic stroke patients:relevance of NOTCH3 and GLA variants
Source: J Neurol. 2022 Nov 21;270(3):1501–11. doi: 10.1007/s00415-022-11401-7 (PMC9971083; doi:10.1007/s00415-022-11401-7)
Supplement: Supplementary file 1 — Supplementary file1 (XLSX 70 KB) [file 415_2022_11401_MOESM1_ESM.xlsx]

## Sheet: Gene Panel
Applied Gene Panel
Large-artery atherosclerosis		Cardioembolism		Small-vessel occlusion		stroke of other determined source		Not specified within TOAST categories		Risk Genes for ischemic stroke
Gene	Phenotype	Gene	Phenotype	Gene	Phenotype	Gene	Phenotype	Gene	Phenotype	Gene	Phenotype
ABCA1	Tangier Disease	AARS2	Cardiomyopathy	COL4A1	Brain small vessel disease with or without ocular anomalies	APP	Cerebral amyloid angiopathy	Monogenetic stroke diseases associated with different stroke etiologies		LOC100505841	GWAS
ABCG5	Sisterolemia	ABCC9	Cardiomyopathy	COL4A2	Brain small vessel disease	ACTA2	Moyamoya disease	ADA2	Sneddon syndrome	ABO	GWAS
ABCG8	Sisterolemia	ACTC1	Cardiomyopathy	COLGALT1	Brain small vessel disease	BRCC3	Moyamoya disease	FOXC1	Axenfeld-Rieger syndrome	ALDH2	GWAS
ACAD9	Atherosclerosis	ACTN2	Cardiomyopathy	CSA	Cocayne syndrome, Type A	CCER2	Moyamoya disease	GGCX	Pseudoxanthoma elasticum	ALOX5AP	GWAS
ACP5	Atherosclerosis	ANK2	Cardiac arryhtmia	FOXF2	Cerebral small vessel disease	COL1A1	Ehlers-Danlos syndrom	GLA	Fabry's disease	C1R	GWAS
AGT	Arterial hypertension, susceptibility to	ATP1B4	Atrial Fibrillation	HTRA1	CARASIL	COL1A2	Ehlers-Danlos syndrom	NF1	Neurofibromatosis, typ I	CASZ1	GWAS
AGTR1	Arterial Hypertension	BAG3	Cardiomyopathy	MT-ATP6	MELAS	COL3A1	Ehlers-Danlos syndrom	PKD1	Polycystic Kidney disease	CDK6	GWAS
ANGPTL3	Hypobetalipoproteinemia	CACNA1C	Cardiac arrhythmia	MT-ND1	MELAS	COL5A1	Fibromuscular dysplasia	DDB2	Xeroderma pigmentosum	Chr9p21	GWAS
ANGPTL4	Plasma trigylcerid level, low	CALM1	Cardiac arrhythmia	MT-ND4	MELAS	COL5A2	Ehlers-Danlos syndrom	ELN	Williams Beuren Syndrom	COG6	GWAS
APOA1	Primary hypoalphalipoproteinemia	CASQ2	Cardiac arrhythmia	MT-ND5	MELAS	DIAPH1	Moyamoya disease	FOXC1	Axenfeld-Rieger syndrome	CUL3	mRNA
APOA2	Hypercholesterolemia, modifier of	CAV3	Cardiomyopathy	MT-ND6	MELAS	DOCK8	Vasculitis and stroke with Hyper Ig-E deficiency	GAA	Morbus Pompe	CYP11B1	GWAS
APOA4	Lipid metabolism	CRYAB	Cardiomyopathy	MT-TC	MELAS	EFEMP2	Disscection	GGCX	Pseudoxanthoma elasticum	DLD	Stroke in women
APOA5	Hypertriglyceridemia, susceptibility to	CSRP3	Cardiomyopathy	MT-TF	MELAS	ERCC8	Moyamoya with Cockayne Syndrom	GLA	Fabry's disease	EDNRA	SNP polymorphism
APOB	Familial hypercholesterolemia	CTNNA3	Cardiac arryhtmia	MT-TH	MELAS	ESCO2	Moyamoya disease	PDE3A	Hypertension and brachydactyly snydrome	FES	GWAS
APOC2	Hyperlipoproteinemia, type Ib	DES	Cardiomyopathy	MT-TK	MELAS	FBN1	Marfan syndrome	SCNN1B	Liddle Syndrome	FURIN	GWAS
APOC3	Apolipoptrotein C-III deficiency	DSC2	Cardiac arrhythmia	MT-TL1	MELAS	GUCY1A1	Moyamoya with achalasia	SCNN1G	Liddle Syndrome	GATA3	Stroke outcome
APOE	Hyperlipoproteinemia, type III	DSP	Cardiomyopathy	MT-TQ	MELAS	GUCY1A3	Moyamoya with achalasia	SPARC	Osteogenesis imperfecta	GP1BA	GWAS
ATP1B1	Blood pressure regulation	EYA10	Cardiomyopathy	MT-TS1	MELAS	JAG1	Alagille Syndrome	TSC1	Tuberous sclerosis- 1	GPR143	GWAS
ATP1B2	Blood pressure regulation	EYA11	Cardiomyopathy	MT-TS2	MELAS	MFAP5	Aortic aneurysm	TSC2	Tuberous sclerosis- 2	HCFC2	GWAS
B4GALT1	Lipid metabolism	EYA4	Cardiomyopathy	MT-TV	MELAS	MTCP1	Moyamoya disease	VHL	von Hippel-Lindau syndrome	IL1RN	Susceptibility
BMPR2	Primary pulmonary hpertension	FKTN	Cardiomyopathy	NOTCH3	CADASIL	MYH11	Aortic aneurysm	WFS1	Wolfram syndrome 1	IRS1	GWAS
CEP19	Morbid obesity	GATA4	Atrial septal defect	PITX2	Cerebral small vessel disease	MYLK	Aortic aneurysm	WRN	Werner syndrome	ITGA2	GWAS
CETP	High densitiy lipoprotein cholesterol level	GATA6	Atrial septal defect	POLG	Mitochondrial DANN depletion syndrom	NOTCH2	Alagille Syndrome	XPA	Xeroderma pigmentosum	ITGA2B	GWAS
CLCN2	Familial hyperaldoseronism	GATAD1	Cardiomyopathy	PON1	Microvascular complications of diabetes	PCNT	Moyamoya disease	XPC	Xeroderma pigmentosum	KCNK3	Stroke outcome
CYP3A5	Arterial hypertension, susceptibility to	GDF1	Congenital heart defects, multiple types	TREX1	Casculopathy, retinal with cerebral leukoencephalopathy and systemic manifestations	PLOD1	Ehlers-Danlos syndrom	XYLT1	Pseudxanthoma elasticum, modifer of severity of	KIF1B	GWAS
DYRK1B	Abdominal obesity - metabolic syndrom 3	GJA1	Atrioventricular septal defect	VEGFA	Microvascular complications of diabetes	RNF213	Moyamoya disease	XYLT2	Pseudxanthoma elasticum, modifer of severity of	KNG1	GWAS
ECE1	Arterial hypertension,susceptibility to	GJA5	Atrial Fibrillation			SLC2A10	Arterial turtosity syndrome	PTPN11	Noonan Syndrome	LAMA4	GWAS
EDN1	High densitiy lipoprotein cholesterol level	ISCU	hereditary myopathy with lactic acidosis					TGFBR2	Loeys-Dietz syndrome 2	LINC01492	GWAS
ENPP1	Arterial calcification	JPH2	Cardiomyopathy					YY1AP1	Grange Syndrom	LRCH1	GWAS
EPHX2	Hypercholesterolemia, familial, due to LDLR defect, modifier of	JUP	Cardiac arrhythmia					PKD1	Polycystic Kidney disease	MOGAT2	SNP polymorphism
ERCC2	Artherosclerosis and nicotine abuse	KCNA5	Atrial Fibrillation					SMARCAL1	Schinke immunoosseous dysplasia	MYH9	GWAS
FERMT3	Unstable arthersosklerotic plaque	KCNE2	Atrial Fibrillation					ABCC6	Pseudoxanthoma elasticum	NOTCH1	Stroke outcome
FLNA	Arterial hypertension and stroke, susceptibility to	KCNJ2	Atrial Fibrillation					ATP7A	Menkes Disease	NR3C2	Stroke outcome
GNB3	Arterial hypertension, susceptibility to	KCNQ1	Atrial fibrillation					TGFBR1	Loeys-Dietz Syndrom	P2RY12	GWAS
GPIHBP1	Hyperlipoproteinemia, type 1D	LDB3	Cardiomyopathy					ATP1A2	Migraine, familial hemoplegic	PDE4D	GWAS
HDAC9	Atherosclerosis	LMNA	Cardiomyopathy					CACNA1A	Migraine, familial hemoplegic	PLOD3	GWAS
HNF4A	MODY	MYBPC3	Cardiomyopathy					FCGR2C	Hemiplegic migraine	PMF1–SEMA4A	GWAS
HSD11B2	Apparent mineralocorticoid excess	MYH6	Cardiomyopathy					MFN2	Case: early onset stroke	PRKCH	GWAS
KCNJ5	Familial hyperaldoseronism	MYH7	Cardiomyopathy					KCNK18	Migraine, susceptibility to	PRKG1	Stroke outcome
KLHL3	Pseudohypoaldosteronism	MYL2	Cardiomyopathy					Coagulation disorders		PRPF8	GWAS
LDLR	Familial hypercholesterolemia	MYL3	Cardiomyopathy					ADAMTS13	TTP, hereditary	RGS7	GWAS
LEPR	Morbid obesity due to leptin receptor deficiency	MYL4	Atrial Fibrillation					CD59	Hemolytic anemia	SAG	Stroke outcome
LPL	Combined lipase deficiency	MYOZ2	Cardiomyopathy					EPOR	Erythrocytosis, familial	SCN1B	GWAS
LRP6	Atherosclerosis	MYPN	Cardiomyopathy					F13B	Factor XIIIB deficiency	SERPINC1	GWAS
MAX	Pheochromocytoma, suszeptibility to	NEXN	Cardiomyopathy					F2	Thrombiphilia due to thrombin defect	SERPIND1	GWAS
MMP12	Atherosclerosis	NKX2-5	Atrial septal defect					F3	Factor III deficiency	SH2B3	GWAS
MTTP	Abetalipoproteinemia	NPPA	Atrial Fibrillation					F7	Factor VII deficiency	SH3PXD2A	GWAS
NR3C1	Glucocorticoid resistance	NUP155	Atrial Fibrillation					G6PD	Hemolytic anemia, G6PD deficient (favism)	SLC22A7	GWAS
OLR1	Atherosclerosis	PKP2	Cardiac arrhythmia					JAK2	Polycythemia vera	SLC44A2	GWAS
PPARG	Carotid intimal medial thickness I	PLN	Cardiomyopathy					NBEAL2	Gray platelet syndrome	SMAD3	GWAS
PTGIS	Arterial Hypertension	PRDM16	Cardiomyopathy					HBB	Sickle Cell anemia	SMARCA4	GWAS
RGS5	Blood pressure regulation	PRKAG2	Cardiomyopathy					PLA2G7	Platelet-activating factor acetylhydrolase deficiency	TBXA2R	GWAS
SAMD1	Atherosclerosis	PRKAR1A	Intracardiac myxoma					PLAU	Quebec platelet disorder	TGFB2	miRNA
SAMHD1	Atherosclerosis	PSEN1	Cardiomyopathy					PLG	Plasminogen deficiency, typ I	TGFB3	miRNA
SCARB1	High densitiy lipoprotein cholesterol level	PSEN2	Cardiomyopathy					SERPINE1	Plasminogen activator inhibitor- 1 deficiency	TM4SF4–TM4SF1	GWAS
SDHB	Pheochromocytoma	RAF1	Cardiomyopathy					SLC19A2	Thiamine responsive megaloblastic anemia syndrome	TREM2	Stroke outcome
SDHD	Pheochromocytoma	RBM20	Cardiomyopathy					EPAS1	Erythrocytosis	TSPAN2	GWAS
STIM	Arterial Hypertension	RYR2	Cardiac arrhythmia					F10	Factor X deficiency	VKORC1	SNP polymorphism
TMEM127	Pheochromocytoma, suszeptibility to	SCN2B	Atrial Fibrillation					F13A1	Factor XIIIa deficiency	WNT2B	GWAS
TYROBP	Atherosclerosis	SCN3B	Atrial Fibrillation					F5	Factor V deficiency	ZCCHC14	GWAS
ADIPOQ	Adiponectin deficiency, metabolic syndrome	SCN4B	Atrial Fibrillation					FGA	Afibrinogenemia	ZNF318	GWAS
FBLN5	Atherosclerosis, risk gene	SCN5A	Atrial Fibrillation					FGB	Afibrinogenemia
ILF3	Atherosclerosis, risk gene	SDHA	Cardiomyopathy					FGG	Afibrinogenemia
IVD	Atherosclerosis, risk gene	TBX20	Atrial septal defect					PROC	Prot C deficiency
MPI	Atherosclerosis, risk gene	TLL1	Atrial septal defect					PROS1	Prot S deficiency
TWIST1	Atherosclerosis, risk gene	TNNC1	Cardiomyopathy					PROZ	Prot Z deficiency
		TNNI3	Cardiomyopathy					THBD	Thrombophilia due to thrombomodulin defect
		TNNT2	Cardiomyopathy					Metabolic disorders
		TNNT3	Cardiomyopathy					CTSA	Galactosialidosis
		TNNT4	Cardiomyopathy					DPM1	Congenital disorder of glycosilation
		TNNT5	Cardiomyopathy					DPM3	Congenital disorder of glycosilation
		TPM1	Cardiomyopathy					GCDH	Glutaricaciduria
		TRDN	Cardiac arrhythmia					COQ8A	Coenzyme Q10 deficiency
		VCL	Cardiomyopathy					MGAT2	Congenital disorder of glycosilation
		ZFHX3	Atrial Fibrillation					MMUT	Methylmalonic aciduria
		ZFPM2	Tetralogy of Fallot					OTC	Ornithine trasncarbamylase deficiency
		FLNC	Cardiomyopathy					PCCB	Propionacidemia
		TBX3	Cardiac arrhythmia					PGM1	Congenital disorder of glycosilation
								PMM2	Congenital disorder of glycosilation
								SLC19A2	Thiamine responsive megaloblastic anemia syndrome
								ASS1	Citrullinemia
								CBS	Homocystinuria
								CPS1	Carbamoyphosphate lsynthethase deficiency
								GYS1	impaired glucose metabolism during stroke
								MMACHC	Methylmalonic aciduria and homocystinuria
								MTHFR	Homocystinuria
								PCCA	Propionaciduria
								SLC2A1	GLUT1 deficiency syndrome
								Immunodeficiency
								C4B	C4B deficiency
								KIND3	Leukocyte adhesion deficiency
								KIND3	Leukocyte adhesion deficiency
								STAT1	Immunodeficiency 31
								STIM1	Immunodeficiency 10
								Drug interaction
								CYP2C19	Drug interactions: Clopidogrel resistance
								CYP2C9	Drug interactions: Warfarin
								CYP3A6	Resistence to hypoxemia, drug resistance in diabetes
								CYP3A7	Drug interactions: Clopidogrel resistance
								CYP3A8	Drug interactions: Statins
								Mimics
								ATP1A3	Stroke mimic
								PRRT2	Stroke mimic
								CSF1R	Stroke mimic: Leukencephalopathy, diffuse hereditary, with spheroids 1
